# Supplementary material for: Identification of Perioperative Risk Factors for Early Sacral Nerve Stimulator Explantation: A Single-Center Retrospective Cohort Study
Source: J Clin Med. 2025 Mar 29;14(7):2363. doi: 10.3390/jcm14072363 (PMC11989564; doi:10.3390/jcm14072363)
Supplement: Supplementary file 1 [file jcm-14-02363-s001.zip]

Archive with 1 entries (1 files):
- jcm-3533832-supplementary.pdf
